# Supplementary material for: Mobilization of Endogenous CD34+/CD133+ Endothelial Progenitor Cells by Enhanced External Counter Pulsation for Treatment of Refractory Angina
Source: Int J Mol Sci. 2024 Sep 18;25(18):10030. doi: 10.3390/ijms251810030 (PMC11432706; doi:10.3390/ijms251810030)
Supplement: Supplementary file 1 [file ijms-25-10030-s001.zip]

Archive with 5 entries (5 files):
- Table S1 Effect of baseline clinical variables on MACE hazard.pdf
- Table S2 Patient MACE and Cell Count Data.pdf
- Table S3 Patient Stress Test Data.pdf
- Table S4. Patient Clinical Data.pdf
- Table S5 Scheme 2007. (v4) Statementí¬checklist of items that should be included in reports of cohort studies..pdf
